# Supplementary material for: The 3D dynamic visualization simulation of rice plant based on morphological structure model and the application in phenotypic calculation
Source: PLoS One. 2024 Nov 21;19(11):e0309052. doi: 10.1371/journal.pone.0309052 (PMC11581221; doi:10.1371/journal.pone.0309052)
Supplement: S1 Data — (XLSX) [file pone.0309052.s001.xlsx]

## Sheet: data for Fig 13
	MLAI	SLAI(Nsp=5)		SLAI(Nsp=10)		SLAI(Nsp=20)		SLAI(Nsp=30)
	3.56	3.83	3.56	3.92	3.56	3.94	3.56	3.95
	6.31	6.88	6.31	6.95	6.31	6.97	6.31	6.98
	7.15	7.73	7.15	7.79	7.15	7.82	7.15	7.83
	3.23	3.53	3.23	3.61	3.23	3.63	3.23	3.64
	5.87	6.41	5.87	6.51	5.87	6.54	5.87	6.55
	6.79	7.32	6.79	7.43	6.79	7.48	6.79	7.5
		Measured value	Simulated values			5.485
		3.56	3.83	0.0729	0.27	3.7249
		6.31	6.88	0.3249	0.57	0.6724
		7.15	7.73	0.3364	0.58	2.7556
		3.23	3.53	0.09	0.3	5.1076
		5.87	6.41	0.2916	0.54	0.1444
		6.79	7.32	0.2809	0.53	1.69
		3.56	3.92	0.1296	0.36	3.7249
		6.31	6.95	0.4096	0.64	0.6724
		7.15	7.79	0.4096	0.64	2.7556
		3.23	3.61	0.1444	0.38	5.1076
		5.87	6.51	0.4096	0.64	0.1444
		6.79	7.43	0.4096	0.64	1.69
		3.56	3.94	0.1444	0.38	3.7249
		6.31	6.97	0.4356	0.66	0.6724
		7.15	7.82	0.4489	0.67	2.7556
		3.23	3.63	0.16	0.4	5.1076
		5.87	6.54	0.4489	0.67	0.1444
		6.79	7.48	0.4761	0.69	1.69
		3.56	3.95	0.1521	0.39	3.7249
		6.31	6.98	0.4489	0.67	0.6724
		7.15	7.83	0.4624	0.68	2.7556
		3.23	3.64	0.1681	0.41	5.1076
		5.87	6.55	0.4624	0.68	0.1444
		6.79	7.5	0.5041	0.71	1.69
				7.621	13.1	56.3796
	R2	0.864827
	RMSE	0.563508
	MAE	0.545833
		3	3
		8	8
